# Supplementary material for: Partially observed bipartite network analysis to identify predictive connections in transcriptional regulatory networks
Source: BMC Syst Biol. 2011 May 27;5:86. doi: 10.1186/1752-0509-5-86 (PMC3117734; doi:10.1186/1752-0509-5-86)
Supplement: Additional file 4 — Synthetic data generation script. This python script shows the steps to generate a synthetic data set to test POBN. [file 1752-0509-5-86-S4.PY]

																# additional file 4
# 01-19-2010 BY: Angel Alvarez
# To generate synthetic discrete data based on a graph: 3 states and maximum of 3 parents 
# for a variable 

import random
import cPickle

# General variables and constants:

VARS=13			# Total variables in the study
CUE=4			# cue nodes (parents)
SAMPLES=5000	# size of the data set
OUTFILE1="data_file1.txt"
# The graph used as the initial graph is defined as a tupple if connections. The first integer 
# in each tuple correspond to a regulator or parent node and the second integer in the tuple is 
# a child node or regulated/observed variable. In  this case, the four regulators are 0-3 and 
# the regulated observed variables are 4-12.
edges_list=[(0,4),(0,5),(0,6),(0,7),(1,7),(1,8),(1,9),(2,7),(3,10),(3,11),(3,12)]
nodesList=range(VARS)
parents=range(CUE)
children=nodesList[CUE:]

# function to get a list of parents for a "node" based on a "graph" containing 
# connections as a tuple list: 
def find_parents(node, graph):
	parent_list=[]
	for x in graph:
		if (node == x[1]) and (x[0] not in parent_list):
			parent_list.append(x[0])
	parent_list.sort()
	return parent_list

# establish the CPTs as dictionaries and defining each var dictionary as a dictionary:
# each cpt[node #]={}. Keys for each var dic (node) are parents state configs, and the dict 
# content are parameters. Example: cpt[5][(0,0,1)]=[0.6,0.4,0.1] means that for node 5, 
# having 3 parents in configuration (0,0,1), the parameters are P(node=0)=0.6, P(node=1)=0.4, etc.
cpt={}
for i in range(VARS):
	cpt[i]={}

# cpt VALUES FOR PARENTS. For 3 states, the greater amount of variations for a parent is when their 
# parameters are very similar for any state (1/3 or ~0.33)
for x in parents:
	v1=random.uniform(0.31,0.35)
	v2=random.uniform(0.31,0.35)
	v3=1.0-v2-v1
	cpt[x][()]=[v1,v2,v3]
							
# CHILD NODES CPT (conditional probability table):
cpt[4][(0,)]=[0.1,0.8,0.1]
cpt[4][(1,)]=[0.2,0.1,0.7]
cpt[4][(2,)]=[0.8,0.1,0.1]
cpt[5][(0,)]=[0.2,0.6,0.2]
cpt[5][(1,)]=[0.1,0.2,0.7]
cpt[5][(2,)]=[0.7,0.1,0.2]
cpt[6][(0,)]=[0.1,0.7,0.2]
cpt[6][(1,)]=[0.1,0.1,0.8]
cpt[6][(2,)]=[0.6,0.2,0.2]
cpt[7][(0,0,0)]=[0.7,0.2,0.1]
cpt[7][(0,0,1)]=[0.6,0.2,0.2]
cpt[7][(0,0,2)]=[0.8,0.1,0.1]
cpt[7][(0,1,0)]=[0.7,0.2,0.1]
cpt[7][(0,1,1)]=[0.6,0.2,0.2]
cpt[7][(0,1,2)]=[0.8,0.1,0.1]
cpt[7][(0,2,0)]=[0.6,0.1,0.3]
cpt[7][(0,2,1)]=[0.8,0.1,0.1]
cpt[7][(0,2,2)]=[0.2,0.6,0.2]
cpt[7][(1,0,0)]=[0.7,0.2,0.1]
cpt[7][(1,0,1)]=[0.6,0.2,0.2]
cpt[7][(1,0,2)]=[0.7,0.2,0.1]
cpt[7][(1,1,0)]=[0.7,0.2,0.1]
cpt[7][(1,1,1)]=[0.1,0.8,0.1]
cpt[7][(1,1,2)]=[0.2,0.6,0.2]
cpt[7][(1,2,0)]=[0.7,0.1,0.2]
cpt[7][(1,2,1)]=[0.2,0.2,0.6]
cpt[7][(1,2,2)]=[0.1,0.1,0.8]
cpt[7][(2,0,0)]=[0.7,0.2,0.1]
cpt[7][(2,0,1)]=[0.6,0.2,0.2]
cpt[7][(2,0,2)]=[0.7,0.1,0.2]
cpt[7][(2,1,0)]=[0.8,0.1,0.1]
cpt[7][(2,1,1)]=[0.1,0.8,0.1]
cpt[7][(2,1,2)]=[0.2,0.2,0.6]
cpt[7][(2,2,0)]=[0.1,0.7,0.2]
cpt[7][(2,2,1)]=[0.2,0.2,0.6]
cpt[7][(2,2,2)]=[0.1,0.1,0.8]
cpt[8][(0,)]=[0.7,0.2,0.1]
cpt[8][(1,)]=[0.1,0.8,0.1]
cpt[8][(2,)]=[0.2,0.1,0.7]
cpt[9][(0,)]=[0.8,0.1,0.1]
cpt[9][(1,)]=[0.1,0.7,0.2]
cpt[9][(2,)]=[0.1,0.1,0.8]
cpt[10][(0,)]=[0.8,0.1,0.1]
cpt[10][(1,)]=[0.1,0.8,0.1]
cpt[10][(2,)]=[0.1,0.1,0.8]
cpt[11][(0,)]=[0.6,0.2,0.2]
cpt[11][(1,)]=[0.1,0.6,0.3]
cpt[11][(2,)]=[0.1,0.1,0.8]
cpt[12][(0,)]=[0.1,0.2,0.7]
cpt[12][(1,)]=[0.1,0.7,0.2]
cpt[12][(2,)]=[0.7,0.2,0.1]	

# sampler function: provide list [v1, v2, v3...] where v1,v2,v3 are parameters (probability vallues)
# and get out a state
def sampler(probs):
	r=random.random()
	sum=0.0
	count=0
	for p in probs:
		sum+=p
		if sum>r:
			return count
		count+=1
	return len(probs)-1

# Generating data:
mydata=[]
state={}
for x in range(SAMPLES):
	sample_values=[]
	for a in parents:
		state[a]=sampler(cpt[a][()])
		sample_values.append(state[a])
	for b in children:
		if len(find_parents(b,edges_list)) == 0:	# orphans
			sample_values.append(sampler(cpt[b][()]))
		else:
			pstate=[]								# To store parents state on sample
			node_parents=find_parents(b,edges_list)	# finding child parent(s)
			for p in node_parents:
				pstate.append(state[p])
			cptvals=cpt[b][tuple(pstate)]
			sample_values.append(sampler(cptvals))
	mydata+=[sample_values]

# saving data as a string/txt ready to be used with PEBL 
s=''
for x in nodesList:
	if x == nodesList[len(nodesList)-1]:
		s+=str(x)+",discrete(3)"+"\n"		# This heading will tell PEBL the name of the variable
	else:									# (that here are integers), that the variable is  
		s+=str(x)+",discrete(3)"+"\t"		# "discrete" and it has 3 states.
for x in mydata:
	for y in range(len(x)):
		if y == len(x)-1:
			s+=str(x[y])+"\n"
		else:
			s+=str(x[y])+"\t"
r1=open(OUTFILE1,"w")
r1.write(s)
r1.close
