# Supplementary material for: Partially observed bipartite network analysis to identify predictive connections in transcriptional regulatory networks
Source: BMC Syst Biol. 2011 May 27;5:86. doi: 10.1186/1752-0509-5-86 (PMC3117734; doi:10.1186/1752-0509-5-86)
Supplement: Additional file 6 — Trimmed E. coli network. Table shows all the regulatory associations for the E. coli genes after POBN optimization: 185 genes and 46 regulators [file 1752-0509-5-86-S6.XLS]

## Sheet: Sheet1
				# additional file 6
# Trimmed E. coli network
# Table shows all the regulatory associations for the E. coli genes
# after POBN optimization: 477 connections between 185 genes and 46 regulators.
REGULATOR	GENE
AraC	araA
AraC	araB
AraC	araD
AraC	araE
ArcA	aceE
ArcA	aceF
ArcA	ackA
ArcA	cydB
ArcA	cyoA
ArcA	cyoB
ArcA	focA
ArcA	gatA
ArcA	gatB
ArcA	gatC
ArcA	gatY
ArcA	gatZ
ArcA	gltA
ArcA	nuoE
ArcA	oppA
ArcA	pflB
ArcA	rplB
ArcA	rplC
ArcA	rplD
ArcA	rplP
ArcA	rplV
ArcA	rplW
ArcA	rpmC
ArcA	rpsC
ArcA	rpsJ
ArcA	rpsQ
ArcA	rpsS
ArcA	sodA
ArcA	tpx
ArcA	yfiD
CRP	aceB
CRP	aceE
CRP	aceF
CRP	araA
CRP	araB
CRP	araD
CRP	araE
CRP	chpA
CRP	fis
CRP	focA
CRP	galE
CRP	galT
CRP	gapA
CRP	gatA
CRP	gatB
CRP	gatC
CRP	gatY
CRP	gatZ
CRP	gltA
CRP	hupA
CRP	ivbL
CRP	lacZ
CRP	lamB
CRP	malE
CRP	malK
CRP	mdh
CRP	metY
CRP	mglB
CRP	nmpC
CRP	nrdA
CRP	nrdB
CRP	nusA
CRP	ompA
CRP	pflB
CRP	pgk
CRP	ptsH
CRP	rbsB
CRP	rbsD
CRP	sdhA
CRP	sdhC
CRP	sdhD
CRP	sodA
CRP	sodB
CRP	spf
CRP	srlA
CRP	sucB
CRP	sucC
CRP	tnaA
CRP	treB
CRP	trxA
CRP	yfiD
CpxR	hlpA
CysB	cysK
DnaA	nrdA
DnaA	nrdB
FNR	aceE
FNR	aceF
FNR	ackA
FNR	cydB
FNR	cyoA
FNR	cyoB
FNR	focA
FNR	gcvH
FNR	nuoB
FNR	nuoE
FNR	ompX
FNR	pflB
FNR	rnpB
FNR	rplB
FNR	rplC
FNR	rplD
FNR	rplM
FNR	rplP
FNR	rplS
FNR	rplV
FNR	rplW
FNR	rpmC
FNR	rpsC
FNR	rpsI
FNR	rpsJ
FNR	rpsP
FNR	rpsQ
FNR	rpsS
FNR	sodA
FNR	tpx
FNR	trmD
FNR	yfiD
FabR	fabB
FadR	fabB
FadR	uspA
Fis	alaT
Fis	alaU
Fis	aspV
Fis	chpA
Fis	fis
Fis	glnV
Fis	glnW
Fis	glnX
Fis	gltT
Fis	gltU
Fis	gltV
Fis	gltW
Fis	glyT
Fis	hisR
Fis	hns
Fis	ileT
Fis	ileU
Fis	leuP
Fis	leuQ
Fis	leuT
Fis	leuW
Fis	lysT
Fis	lysW
Fis	metT
Fis	metY
Fis	nrdA
Fis	nrdB
Fis	nusA
Fis	rnpB
Fis	rrfA
Fis	rrfB
Fis	rrfC
Fis	rrfD
Fis	rrfE
Fis	rrfF
Fis	rrfG
Fis	rrfH
Fis	rrlA
Fis	rrlC
Fis	rrlD
Fis	rrlE
Fis	rrlG
Fis	rrlH
Fis	rrsA
Fis	rrsC
Fis	rrsG
Fis	rrsH
Fis	thrT
Fis	thrU
Fis	thrV
Fis	thrW
Fis	tufB
Fis	tyrU
Fis	tyrV
Fis	valT
Fis	valX
Fis	valY
FlhDC	flgC
FlhDC	flgD
FlhDC	flgE
FruR	cydB
FruR	edd
FruR	eno
FruR	gapA
FruR	pgk
FruR	ptsH
Fur	nohA
Fur	sdhA
Fur	sdhC
Fur	sdhD
Fur	sucB
Fur	sucC
GadE	fliC
GadE	gnd
GadE	hdeA
GadE	hlpA
GadX	hdeA
GatR	gatA
GatR	gatB
GatR	gatC
GatR	gatY
GatR	gatZ
GcvA	gcvH
GntR	edd
H-NS	alaU
H-NS	chpA
H-NS	fliC
H-NS	gltT
H-NS	gltU
H-NS	gltW
H-NS	hdeA
H-NS	hdeB
H-NS	hns
H-NS	ileU
H-NS	lacZ
H-NS	rnpB
H-NS	rrfB
H-NS	rrfC
H-NS	rrfD
H-NS	rrfF
H-NS	rrfG
H-NS	rrfH
H-NS	rrlC
H-NS	rrlD
H-NS	rrlG
H-NS	rrlH
H-NS	rrsC
H-NS	rrsG
H-NS	rrsH
H-NS	thrV
IHF	dps
IHF	fis
IHF	focA
IHF	glnH
IHF	gltA
IHF	nmpC
IHF	pflB
IHF	uspA
LacI	lacZ
LexA	lexA
LexA	recA
LexA	recN
LexA	rpsU
LexA	sulA
LexA	umuD
Lrp	alaT
Lrp	alaU
Lrp	gcvH
Lrp	gltT
Lrp	gltU
Lrp	gltV
Lrp	gltW
Lrp	ileT
Lrp	ileU
Lrp	oppA
Lrp	rrfA
Lrp	rrfB
Lrp	rrfC
Lrp	rrfD
Lrp	rrfE
Lrp	rrfF
Lrp	rrfG
Lrp	rrfH
Lrp	rrlA
Lrp	rrlC
Lrp	rrlD
Lrp	rrlE
Lrp	rrlG
Lrp	rrlH
Lrp	rrsA
Lrp	rrsC
Lrp	rrsG
Lrp	rrsH
Lrp	thrV
MalT	lamB
MalT	malE
MalT	malK
MetJ	ahpC
ModE	oppA
NagC	glmU
NarL	focA
NarL	pflB
NarL	yeaR
NarP	yeaR
NrdR	nrdA
NrdR	nrdB
NsrR	yeaR
NtrC	glnH
OmpR	nmpC
OxyR	ahpC
OxyR	dps
PdhR	aceE
PdhR	aceF
PdhR	yfiD
PhoP	slyB
PurR	gcvH
RbsR	rbsB
RbsR	rbsD
SoxS	fldA
TorR	hdeA
TorR	tnaA
Sigma24	fusA
Sigma24	hlpA
Sigma24	tufA
Sigma28	fliC
Sigma32	dnaK
Sigma32	ibpA
Sigma38	dps
Sigma54	glnH
Sigma70	aceB
Sigma70	aceE
Sigma70	aceF
Sigma70	ahpC
Sigma70	alaT
Sigma70	alaU
Sigma70	araA
Sigma70	araB
Sigma70	araD
Sigma70	araE
Sigma70	asnT
Sigma70	asnU
Sigma70	asnV
Sigma70	aspV
Sigma70	atpB
Sigma70	atpE
Sigma70	atpF
Sigma70	atpG
Sigma70	atpH
Sigma70	chpA
Sigma70	cspA
Sigma70	cydB
Sigma70	cyoA
Sigma70	cyoB
Sigma70	cysK
Sigma70	edd
Sigma70	fis
Sigma70	flgC
Sigma70	flgD
Sigma70	flgE
Sigma70	focA
Sigma70	galE
Sigma70	galT
Sigma70	gapA
Sigma70	gatA
Sigma70	gatB
Sigma70	gatC
Sigma70	gatY
Sigma70	gatZ
Sigma70	gcvH
Sigma70	glmU
Sigma70	glnV
Sigma70	glnW
Sigma70	glnX
Sigma70	gltA
Sigma70	gltT
Sigma70	gltU
Sigma70	gltV
Sigma70	gltW
Sigma70	glyT
Sigma70	glyV
Sigma70	glyW
Sigma70	glyX
Sigma70	glyY
Sigma70	gnd
Sigma70	hisR
Sigma70	hns
Sigma70	ileT
Sigma70	ileU
Sigma70	infA
Sigma70	infC
Sigma70	ivbL
Sigma70	lacZ
Sigma70	lamB
Sigma70	leuP
Sigma70	leuQ
Sigma70	leuT
Sigma70	leuW
Sigma70	lexA
Sigma70	lysT
Sigma70	lysW
Sigma70	malE
Sigma70	malK
Sigma70	mdh
Sigma70	metT
Sigma70	metY
Sigma70	nohA
Sigma70	nrdA
Sigma70	nrdB
Sigma70	nuoB
Sigma70	nuoE
Sigma70	nusA
Sigma70	ompA
Sigma70	ompC
Sigma70	ompF
Sigma70	oppA
Sigma70	pflB
Sigma70	pgk
Sigma70	ptsH
Sigma70	rbsB
Sigma70	rbsD
Sigma70	recA
Sigma70	recN
Sigma70	rplB
Sigma70	rplC
Sigma70	rplD
Sigma70	rplP
Sigma70	rplQ
Sigma70	rplS
Sigma70	rplV
Sigma70	rplW
Sigma70	rpmC
Sigma70	rpmI
Sigma70	rpoA
Sigma70	rpsA
Sigma70	rpsC
Sigma70	rpsD
Sigma70	rpsJ
Sigma70	rpsK
Sigma70	rpsM
Sigma70	rpsP
Sigma70	rpsQ
Sigma70	rpsS
Sigma70	rpsU
Sigma70	rrfA
Sigma70	rrfB
Sigma70	rrfC
Sigma70	rrfD
Sigma70	rrfE
Sigma70	rrfF
Sigma70	rrfG
Sigma70	rrfH
Sigma70	rrlA
Sigma70	rrlC
Sigma70	rrlD
Sigma70	rrlE
Sigma70	rrlG
Sigma70	rrlH
Sigma70	rrsA
Sigma70	rrsC
Sigma70	rrsG
Sigma70	rrsH
Sigma70	sdaC
Sigma70	sdhA
Sigma70	sdhC
Sigma70	sdhD
Sigma70	serW
Sigma70	sodA
Sigma70	sodB
Sigma70	srlA
Sigma70	sucB
Sigma70	sucC
Sigma70	sulA
Sigma70	thrT
Sigma70	thrU
Sigma70	thrV
Sigma70	thrW
Sigma70	tnaA
Sigma70	tpx
Sigma70	treB
Sigma70	trmD
Sigma70	tufB
Sigma70	tyrU
Sigma70	tyrV
Sigma70	umuD
Sigma70	uspA
Sigma70	valT
Sigma70	valX
Sigma70	valY
Sigma70	yeaR
Sigma70	dps
Sigma70	hdeA
Sigma70	hdeB
Sigma70	mglB
