# Supplementary material for: Partially observed bipartite network analysis to identify predictive connections in transcriptional regulatory networks
Source: BMC Syst Biol. 2011 May 27;5:86. doi: 10.1186/1752-0509-5-86 (PMC3117734; doi:10.1186/1752-0509-5-86)
Supplement: Additional file 8 — Trimmed E. coli network. This file contain all the regulatory associations for the E. coli genes after POBN optimizatuon in a "dot" graphic format: 185 genes and 46 regulators. [file 1752-0509-5-86-S8.DOT]

digraph G {
	AraC -> "araA";
	AraC -> "araB";
	AraC -> "araD";
	AraC -> "araE";
	ArcA -> "aceE";
	ArcA -> "aceF";
	ArcA -> "ackA";
	ArcA -> "cydB";
	ArcA -> "cyoA";
	ArcA -> "cyoB";
	ArcA -> "focA";
	ArcA -> "gatA";
	ArcA -> "gatB";
	ArcA -> "gatC";
	ArcA -> "gatY";
	ArcA -> "gatZ";
	ArcA -> "gltA";
	ArcA -> "nuoE";
	ArcA -> "oppA";
	ArcA -> "pflB";
	ArcA -> "rplB";
	ArcA -> "rplC";
	ArcA -> "rplD";
	ArcA -> "rplP";
	ArcA -> "rplV";
	ArcA -> "rplW";
	ArcA -> "rpmC";
	ArcA -> "rpsC";
	ArcA -> "rpsJ";
	ArcA -> "rpsQ";
	ArcA -> "rpsS";
	ArcA -> "sodA";
	ArcA -> "tpx";
	ArcA -> "yfiD";
	CRP -> "aceB";
	CRP -> "aceE";
	CRP -> "aceF";
	CRP -> "araA";
	CRP -> "araB";
	CRP -> "araD";
	CRP -> "araE";
	CRP -> "chpA";
	CRP -> "fis";
	CRP -> "focA";
	CRP -> "galE";
	CRP -> "galT";
	CRP -> "gapA";
	CRP -> "gatA";
	CRP -> "gatB";
	CRP -> "gatC";
	CRP -> "gatY";
	CRP -> "gatZ";
	CRP -> "gltA";
	CRP -> "hupA";
	CRP -> "ivbL";
	CRP -> "lacZ";
	CRP -> "lamB";
	CRP -> "malE";
	CRP -> "malK";
	CRP -> "mdh";
	CRP -> "metY";
	CRP -> "mglB";
	CRP -> "nmpC";
	CRP -> "nrdA";
	CRP -> "nrdB";
	CRP -> "nusA";
	CRP -> "ompA";
	CRP -> "pflB";
	CRP -> "pgk";
	CRP -> "ptsH";
	CRP -> "rbsB";
	CRP -> "rbsD";
	CRP -> "sdhA";
	CRP -> "sdhC";
	CRP -> "sdhD";
	CRP -> "sodA";
	CRP -> "sodB";
	CRP -> "spf";
	CRP -> "srlA";
	CRP -> "sucB";
	CRP -> "sucC";
	CRP -> "tnaA";
	CRP -> "treB";
	CRP -> "trxA";
	CRP -> "yfiD";
	CpxR -> "hlpA";
	CysB -> "cysK";
	DnaA -> "nrdA";
	DnaA -> "nrdB";
	FNR -> "aceE";
	FNR -> "aceF";
	FNR -> "ackA";
	FNR -> "cydB";
	FNR -> "cyoA";
	FNR -> "cyoB";
	FNR -> "focA";
	FNR -> "gcvH";
	FNR -> "nuoB";
	FNR -> "nuoE";
	FNR -> "ompX";
	FNR -> "pflB";
	FNR -> "rnpB";
	FNR -> "rplB";
	FNR -> "rplC";
	FNR -> "rplD";
	FNR -> "rplM";
	FNR -> "rplP";
	FNR -> "rplS";
	FNR -> "rplV";
	FNR -> "rplW";
	FNR -> "rpmC";
	FNR -> "rpsC";
	FNR -> "rpsI";
	FNR -> "rpsJ";
	FNR -> "rpsP";
	FNR -> "rpsQ";
	FNR -> "rpsS";
	FNR -> "sodA";
	FNR -> "tpx";
	FNR -> "trmD";
	FNR -> "yfiD";
	FabR -> "fabB";
	FadR -> "fabB";
	FadR -> "uspA";
	Fis -> "alaT";
	Fis -> "alaU";
	Fis -> "aspV";
	Fis -> "chpA";
	Fis -> "fis";
	Fis -> "glnV";
	Fis -> "glnW";
	Fis -> "glnX";
	Fis -> "gltT";
	Fis -> "gltU";
	Fis -> "gltV";
	Fis -> "gltW";
	Fis -> "glyT";
	Fis -> "hisR";
	Fis -> "hns";
	Fis -> "ileT";
	Fis -> "ileU";
	Fis -> "leuP";
	Fis -> "leuQ";
	Fis -> "leuT";
	Fis -> "leuW";
	Fis -> "lysT";
	Fis -> "lysW";
	Fis -> "metT";
	Fis -> "metY";
	Fis -> "nrdA";
	Fis -> "nrdB";
	Fis -> "nusA";
	Fis -> "rnpB";
	Fis -> "rrfA";
	Fis -> "rrfB";
	Fis -> "rrfC";
	Fis -> "rrfD";
	Fis -> "rrfE";
	Fis -> "rrfF";
	Fis -> "rrfG";
	Fis -> "rrfH";
	Fis -> "rrlA";
	Fis -> "rrlC";
	Fis -> "rrlD";
	Fis -> "rrlE";
	Fis -> "rrlG";
	Fis -> "rrlH";
	Fis -> "rrsA";
	Fis -> "rrsC";
	Fis -> "rrsG";
	Fis -> "rrsH";
	Fis -> "thrT";
	Fis -> "thrU";
	Fis -> "thrV";
	Fis -> "thrW";
	Fis -> "tufB";
	Fis -> "tyrU";
	Fis -> "tyrV";
	Fis -> "valT";
	Fis -> "valX";
	Fis -> "valY";
	FlhDC -> "flgC";
	FlhDC -> "flgD";
	FlhDC -> "flgE";
	FruR -> "cydB";
	FruR -> "edd";
	FruR -> "eno";
	FruR -> "gapA";
	FruR -> "pgk";
	FruR -> "ptsH";
	Fur -> "nohA";
	Fur -> "sdhA";
	Fur -> "sdhC";
	Fur -> "sdhD";
	Fur -> "sucB";
	Fur -> "sucC";
	GadE -> "fliC";
	GadE -> "gnd";
	GadE -> "hdeA";
	GadE -> "hlpA";
	GadX -> "hdeA";
	GatR -> "gatA";
	GatR -> "gatB";
	GatR -> "gatC";
	GatR -> "gatY";
	GatR -> "gatZ";
	GcvA -> "gcvH";
	GntR -> "edd";
	H-NS -> "alaU";
	H-NS -> "chpA";
	H-NS -> "fliC";
	H-NS -> "gltT";
	H-NS -> "gltU";
	H-NS -> "gltW";
	H-NS -> "hdeA";
	H-NS -> "hdeB";
	H-NS -> "hns";
	H-NS -> "ileU";
	H-NS -> "lacZ";
	H-NS -> "rnpB";
	H-NS -> "rrfB";
	H-NS -> "rrfC";
	H-NS -> "rrfD";
	H-NS -> "rrfF";
	H-NS -> "rrfG";
	H-NS -> "rrfH";
	H-NS -> "rrlC";
	H-NS -> "rrlD";
	H-NS -> "rrlG";
	H-NS -> "rrlH";
	H-NS -> "rrsC";
	H-NS -> "rrsG";
	H-NS -> "rrsH";
	H-NS -> "thrV";
	IHF -> "dps";
	IHF -> "fis";
	IHF -> "focA";
	IHF -> "glnH";
	IHF -> "gltA";
	IHF -> "nmpC";
	IHF -> "pflB";
	IHF -> "uspA";
	LacI -> "lacZ";
	LexA -> "lexA";
	LexA -> "recA";
	LexA -> "recN";
	LexA -> "rpsU";
	LexA -> "sulA";
	LexA -> "umuD";
	Lrp -> "alaT";
	Lrp -> "alaU";
	Lrp -> "gcvH";
	Lrp -> "gltT";
	Lrp -> "gltU";
	Lrp -> "gltV";
	Lrp -> "gltW";
	Lrp -> "ileT";
	Lrp -> "ileU";
	Lrp -> "oppA";
	Lrp -> "rrfA";
	Lrp -> "rrfB";
	Lrp -> "rrfC";
	Lrp -> "rrfD";
	Lrp -> "rrfE";
	Lrp -> "rrfF";
	Lrp -> "rrfG";
	Lrp -> "rrfH";
	Lrp -> "rrlA";
	Lrp -> "rrlC";
	Lrp -> "rrlD";
	Lrp -> "rrlE";
	Lrp -> "rrlG";
	Lrp -> "rrlH";
	Lrp -> "rrsA";
	Lrp -> "rrsC";
	Lrp -> "rrsG";
	Lrp -> "rrsH";
	Lrp -> "thrV";
	MalT -> "lamB";
	MalT -> "malE";
	MalT -> "malK";
	MetJ -> "ahpC";
	ModE -> "oppA";
	NagC -> "glmU";
	NarL -> "focA";
	NarL -> "pflB";
	NarL -> "yeaR";
	NarP -> "yeaR";
	NrdR -> "nrdA";
	NrdR -> "nrdB";
	NsrR -> "yeaR";
	NtrC -> "glnH";
	OmpR -> "nmpC";
	OxyR -> "ahpC";
	OxyR -> "dps";
	PdhR -> "aceE";
	PdhR -> "aceF";
	PdhR -> "yfiD";
	PhoP -> "slyB";
	PurR -> "gcvH";
	RbsR -> "rbsB";
	RbsR -> "rbsD";
	SoxS -> "fldA";
	TorR -> "hdeA";
	TorR -> "tnaA";
	Sigma24 -> "fusA";
	Sigma24 -> "hlpA";
	Sigma24 -> "tufA";
	Sigma28 -> "fliC";
	Sigma32 -> "dnaK";
	Sigma32 -> "ibpA";
	Sigma38 -> "dps";
	Sigma54 -> "glnH";
	Sigma70 -> "aceB";
	Sigma70 -> "aceE";
	Sigma70 -> "aceF";
	Sigma70 -> "ahpC";
	Sigma70 -> "alaT";
	Sigma70 -> "alaU";
	Sigma70 -> "araA";
	Sigma70 -> "araB";
	Sigma70 -> "araD";
	Sigma70 -> "araE";
	Sigma70 -> "asnT";
	Sigma70 -> "asnU";
	Sigma70 -> "asnV";
	Sigma70 -> "aspV";
	Sigma70 -> "atpB";
	Sigma70 -> "atpE";
	Sigma70 -> "atpF";
	Sigma70 -> "atpG";
	Sigma70 -> "atpH";
	Sigma70 -> "chpA";
	Sigma70 -> "cspA";
	Sigma70 -> "cydB";
	Sigma70 -> "cyoA";
	Sigma70 -> "cyoB";
	Sigma70 -> "cysK";
	Sigma70 -> "edd";
	Sigma70 -> "fis";
	Sigma70 -> "flgC";
	Sigma70 -> "flgD";
	Sigma70 -> "flgE";
	Sigma70 -> "focA";
	Sigma70 -> "galE";
	Sigma70 -> "galT";
	Sigma70 -> "gapA";
	Sigma70 -> "gatA";
	Sigma70 -> "gatB";
	Sigma70 -> "gatC";
	Sigma70 -> "gatY";
	Sigma70 -> "gatZ";
	Sigma70 -> "gcvH";
	Sigma70 -> "glmU";
	Sigma70 -> "glnV";
	Sigma70 -> "glnW";
	Sigma70 -> "glnX";
	Sigma70 -> "gltA";
	Sigma70 -> "gltT";
	Sigma70 -> "gltU";
	Sigma70 -> "gltV";
	Sigma70 -> "gltW";
	Sigma70 -> "glyT";
	Sigma70 -> "glyV";
	Sigma70 -> "glyW";
	Sigma70 -> "glyX";
	Sigma70 -> "glyY";
	Sigma70 -> "gnd";
	Sigma70 -> "hisR";
	Sigma70 -> "hns";
	Sigma70 -> "ileT";
	Sigma70 -> "ileU";
	Sigma70 -> "infA";
	Sigma70 -> "infC";
	Sigma70 -> "ivbL";
	Sigma70 -> "lacZ";
	Sigma70 -> "lamB";
	Sigma70 -> "leuP";
	Sigma70 -> "leuQ";
	Sigma70 -> "leuT";
	Sigma70 -> "leuW";
	Sigma70 -> "lexA";
	Sigma70 -> "lysT";
	Sigma70 -> "lysW";
	Sigma70 -> "malE";
	Sigma70 -> "malK";
	Sigma70 -> "mdh";
	Sigma70 -> "metT";
	Sigma70 -> "metY";
	Sigma70 -> "nohA";
	Sigma70 -> "nrdA";
	Sigma70 -> "nrdB";
	Sigma70 -> "nuoB";
	Sigma70 -> "nuoE";
	Sigma70 -> "nusA";
	Sigma70 -> "ompA";
	Sigma70 -> "ompC";
	Sigma70 -> "ompF";
	Sigma70 -> "oppA";
	Sigma70 -> "pflB";
	Sigma70 -> "pgk";
	Sigma70 -> "ptsH";
	Sigma70 -> "rbsB";
	Sigma70 -> "rbsD";
	Sigma70 -> "recA";
	Sigma70 -> "recN";
	Sigma70 -> "rplB";
	Sigma70 -> "rplC";
	Sigma70 -> "rplD";
	Sigma70 -> "rplP";
	Sigma70 -> "rplQ";
	Sigma70 -> "rplS";
	Sigma70 -> "rplV";
	Sigma70 -> "rplW";
	Sigma70 -> "rpmC";
	Sigma70 -> "rpmI";
	Sigma70 -> "rpoA";
	Sigma70 -> "rpsA";
	Sigma70 -> "rpsC";
	Sigma70 -> "rpsD";
	Sigma70 -> "rpsJ";
	Sigma70 -> "rpsK";
	Sigma70 -> "rpsM";
	Sigma70 -> "rpsP";
	Sigma70 -> "rpsQ";
	Sigma70 -> "rpsS";
	Sigma70 -> "rpsU";
	Sigma70 -> "rrfA";
	Sigma70 -> "rrfB";
	Sigma70 -> "rrfC";
	Sigma70 -> "rrfD";
	Sigma70 -> "rrfE";
	Sigma70 -> "rrfF";
	Sigma70 -> "rrfG";
	Sigma70 -> "rrfH";
	Sigma70 -> "rrlA";
	Sigma70 -> "rrlC";
	Sigma70 -> "rrlD";
	Sigma70 -> "rrlE";
	Sigma70 -> "rrlG";
	Sigma70 -> "rrlH";
	Sigma70 -> "rrsA";
	Sigma70 -> "rrsC";
	Sigma70 -> "rrsG";
	Sigma70 -> "rrsH";
	Sigma70 -> "sdaC";
	Sigma70 -> "sdhA";
	Sigma70 -> "sdhC";
	Sigma70 -> "sdhD";
	Sigma70 -> "serW";
	Sigma70 -> "sodA";
	Sigma70 -> "sodB";
	Sigma70 -> "srlA";
	Sigma70 -> "sucB";
	Sigma70 -> "sucC";
	Sigma70 -> "sulA";
	Sigma70 -> "thrT";
	Sigma70 -> "thrU";
	Sigma70 -> "thrV";
	Sigma70 -> "thrW";
	Sigma70 -> "tnaA";
	Sigma70 -> "tpx";
	Sigma70 -> "treB";
	Sigma70 -> "trmD";
	Sigma70 -> "tufB";
	Sigma70 -> "tyrU";
	Sigma70 -> "tyrV";
	Sigma70 -> "umuD";
	Sigma70 -> "uspA";
	Sigma70 -> "valT";
	Sigma70 -> "valX";
	Sigma70 -> "valY";
	Sigma70 -> "yeaR";
	Sigma70 -> "dps";
	Sigma70 -> "hdeA";
	Sigma70 -> "hdeB";
	Sigma70 -> "mglB";
}
